# Supplementary material for: In Vitro Immunomodulation of a Whole Blood IFN-γ Release Assay Enhances T Cell Responses in Subjects with Latent Tuberculosis Infection
Source: PLoS One. 2012 Oct 29;7(10):e48027. doi: 10.1371/journal.pone.0048027 (PMC3483295; doi:10.1371/journal.pone.0048027)
Supplement: Table S1 — Characteristics of study subjects and the experiments they participated in. (XLSX) [file pone.0048027.s004.xlsx]

## Sheet: Table 1S
Subject Number	Age	Sex	TST result	QFT-GIT result	Fig 1S	Fig 1	Fig 2S	Fig 2	Fig 3	Fig 4			Fig 3S
										Panel A	Panel B	Panel C
1	55	F	Neg	Neg		P				P
2	56	F	Neg	Neg	P	P		P
3	32	F	Neg	Neg		P				P
4	37	M	Neg	Neg	P	P
5	35	M	Neg	Neg			P			P
6	23	F	Neg	Neg			P	P			P		P
7	34	F	Neg	Neg			P
8	55	F	Neg	Neg			P
9	64	F	Neg	Neg			P
10	29	M	Neg	Neg			P	P		P
11	32	F	Neg	Neg	P	P		P
12	39	M	Neg	Neg	P		P	P			P		P
13	52	F	Neg	Neg			P	P
14	37	F	Neg	Neg			P
15	34	F	Neg	Neg		P
16	57	F	Neg	Neg	P	P
17	34	M	Neg	Neg		P
18	28	F	Neg	Neg	P		P
19	75	M	Pos	Pos		P		P				P
20	39	F	Pos	Pos		P						P
21	60	F	Pos	Pos	P	P		P		P		P
22	48	F	Pos	Pos			P			P
23	57	M	Pos	Pos		P
24	43	F	Pos	Pos			P			P
25	35	M	Pos	Pos	P	P				P	P	P	P
26	33	F	Pos	Pos			P	P
27	56	F	Pos	Pos			P	P
28	30	F	Pos	Pos			P
29	46	F	Pos	Pos		P			P		P		P
30	54	F	Pos	Pos		P			P		P		P
31	58	M	Pos	Pos			P		P
32	41	M	Pos	Pos			P	P			P	P	P
33	18	F	Pos	Pos	P		P
34	58	M	Pos	Pos			P	P				P
35	35	M	Pos	Pos			P
36	41	M	Pos	Pos					P
37	34	F	Pos	Pos					P
38	37	F	Pos	Pos					P
39	33	M	Pos	Pos		P			P
