# Supplementary material for: In Vitro Immunomodulation of a Whole Blood IFN-γ Release Assay Enhances T Cell Responses in Subjects with Latent Tuberculosis Infection
Source: PLoS One. 2012 Oct 29;7(10):e48027. doi: 10.1371/journal.pone.0048027 (PMC3483295; doi:10.1371/journal.pone.0048027)
Supplement: Table S2 — Cytokine profile of whole blood in QFT-GIT Nil tube stimulated with TLR agonists. Blood was incubated in the QFT-GIT Nil tube in the absence or presence of poly(I:C) (40 µg/ml) and LPS (250 pg/ml) for 22 h. Cytokine profiling was performed with Procarta Cytokine Assay custom 51-plex kit. Median values in pg/ml for eight individuals (four latently infected individuals and four healthy controls) are shown. (XLSX) [file pone.0048027.s005.xlsx]

## Sheet: Median and p value
Cytokine	No PAMP	Poly(I:C)		LPS
	Median	Median	P value	Median	P value
CD40Ligand	19.07	22.26	0.945	17.71	0.461
ENA78	230.65	185.25	0.008	1301.92	0.008
EOTAXIN	8.04	7.17	0.016	8.235	0.362
FGFb	10.79	10.64	0.844	12.12	0.055
G-CSF	4.355	6.15	0.016	14.05	0.008
GM-CSF	12.195	12.14	0.742	18.94	0.039
GRO α	22.22	14.93	0.109	73	0.008
HGF	30.76	35.98	0.023	42.31	0.008
ICAM-1	9804.85	12220.4	0.844	12504.9	0.148
IFN-α	3.705	49.91	0.008	13.34	0.008
IFN-β	6.465	7.33	0.195	7.46	0.483
IFN-γ	2.045	3.53	0.195	3.73	0.375
IL-10	2.26	2.24	0.042	8.39	0.008
IL-12-P70	6.035	10.32	0.039	11.25	0.023
IL-12P40	41.35	57.78	0.039	181.17	0.008
IL-13	2.89	2.93	0.688	8.22	0.183
IL-15	8.37	9.16	0.547	10.97	0.195
IL-17	1.955	1.92	0.547	2.37	0.016
IL-17F	1.5	1.28	1	1.65	0.641
IL-1α	15.265	160.74	0.008	50.24	0.008
IL-1β	21.73	41.99	0.313	142.32	0.008
IL-1RA	630.41	2415.84	0.008	3253.73	0.008
IL-2	4.07	3.78	0.844	4.39	0.195
IL-4	4.735	4.9	0.25	7.86	0.008
IL-5	11.185	12.58	0.195	28.1	0.008
IL-6	42.53	140.44	0.008	2175.86	0.008
IL-7	22.385	19.12	0.844	35.81	0.039
IL-8	1426.88	1358.16	0.844	6071.2	0.031
IP10	16.33	797.36	0.008	57.2	0.008
LEPTIN	602.12	567.05	0.313	560.23	0.547
LIF	3.265	3.08	0.078	3.84	0.023
M-CSF	11.305	13.91	0.107	13.87	0.078
MCP-1	134.225	408.13	0.008	444.75	0.008
MCP-3	21.845	25.3	0.008	32.59	0.008
MIG	99.525	201.84	0.016	153.44	0.016
MIP-1β	1474.36	9421.09	0.008	ND
MIP1α	133.23	208.52	0..078	455.09	0.008
NGF	8.655	8.95	0.461	9.24	0.109
PAI-1	523.625	442.23	0.722	482.15	0.195
PDGFBB	174.375	179.31	0.461	143.38	0.323
RANTES	126.55	133.06	0.461	124.47	0.547
Resistin	1488.84	1310.6	0.844	1077.21	0.547
SCF	15.71	18.95	0.25	24.35	0.148
sFAS ligand	26.33	19.61	0.742	23.7	0.313
TGF-α	6.69	9.03	0.313	9.24	0.195
TGF-β	2.79	2.9	0.547	3.56	0.078
TNF-α	5.02	11.08	0.109	35.55	0.008
TNF-β	1.405	1.67	0.313	1.79	0.195
Trail	44.98	45.85	0.945	51.85	0.313
V-CAM-1	4917.19	5779.06	0.313	4560.72	0.25
VEGF	10.565	10.69	0.742	9.4	0.25
Values shown in boldface are statistically significant
ND, not done
α, Alpha
β, Beta
γ, Gama
CD, Cluster of differentiation
ENA78, Epithelial neutrophil activating peptide
FGFb, Fibroblast growth factor basic
G-CSF, Granulocyte colony stimulating factor
GM-CSF, Granulocyte-macrophage colony stimulating factor
GRO, growth regulated oncogene
HGF, Hepatocyte growth factor
ICAM-1, Inter-Cellular Adhesion Molecule 1
IFN, Interferon alpha
IL, Interleukin
IL-1RA, Interleukin-1 receptor antagonist
IP10, Interferon gamma-induced protein 10
LIF, Leukemia inhibitory factor
M-CSF, Macrophage colony-stimulating factor
MCP, Monocyte chemotactic protein
MIG, Monokine induced by gamma interferon
MIP, Macrophage inflammatory protein
NGF, Nerve growth factor
PAI-1, Plasminogen activator inhibitor-1
PDGFBB, Platelet-derived growth factor subunit B
RANTES, Regulated upon Activation, Normal T-cell Expressed, and Secreted
SCF, Stem Cell Factor
sFAS ligand,Ttype-II transmembrane protein belongs totumor necrosis factor
TGF, Transforming growth factor
TNF, Tumor necrosis factor
Trail, TNF related apoptosis inducing ligand
V-CAM-1, Vascular cell adhesion protein 1
VEGF, Vascular endothelial growth factor
